# Supplementary material for: Effectiveness of Medical Treatment on Survivability in Canine Cushing’s Syndrome: A Systematic Review and Meta-Analysis
Source: Animals (Basel). 2025 Oct 12;15(20):2954. doi: 10.3390/ani15202954 (PMC12560878; doi:10.3390/ani15202954)
Supplement: Supplementary file 1 [file animals-15-02954-s001.zip]

Archive with 2 entries (2 files):
- Table_S1-S5_Search_Strategies.pdf
- Table_S6-S11_Risk_of_Bias_Assessments.pdf
